# Supplementary material for: Machine learning selected smoking-associated DNA methylation signatures that predict HIV prognosis and mortality
Source: Clin Epigenetics. 2018 Dec 13;10:155. doi: 10.1186/s13148-018-0591-z (PMC6293604; doi:10.1186/s13148-018-0591-z)
Supplement: Supplementary file 1 — Table S1. Epigenome-wide significant CpG sites associated with tobacco smoking in a discovery sample. Table S2. Epigenome-wide significant CpG sites associated with tobacco smoking in a replication sample. Table S3. Machine learning selected 698 CpGs for the prediction of HIV frailty. (XLSX 77 kb) [file 13148_2018_591_MOESM1_ESM.xlsx]

## Sheet:  Table S1 EWAS_Discovery
Table S1	Epigenome-wide significant CpG sites associated with tobacco smoking in a discovery sample
CpG	CHR	Position	Nearest gene	GROUP	CpG_ISLAND	β_smokers	β_non-smokers	t	pnominal	pbonferroni
cg05575921	5	373378	AHRR	Body	N_Shore	0.635	0.798	-14.5	3.64e-40	1.58862e-34
cg23576855	5	373299	AHRR	Body	N_Shore	0.513	0.652	-12.3	9.77e-31	4.26397e-25
cg21566642	2	233284661			Island	0.355	0.453	-11.6	1.35e-27	5.89187e-22
cg01940273	2	233284934			Island	0.517	0.591	-11.3	1.53e-26	6.67746e-21
cg26703534	5	377358	AHRR	Body	S_Shelf	0.62	0.659	-9.86	4.18e-21	1.8243e-15
cg21161138	5	399360	AHRR	Body		0.651	0.691	-8.96	5.82e-18	2.54005e-12
cg03636183	19	17000585	F2RL3	Body	N_Shore	0.547	0.628	-8.78	2.42e-17	1.05617e-11
cg03329539	2	233283329			N_Shore	0.353	0.388	-8.26	1.29e-15	5.63001e-10
cg01901332	11	75031054	ARRB1	Body		0.635	0.667	-7.95	1.16e-14	5.06265e-09
cg21322436	7	145812842	CNTNAP2	TSS1500	N_Shore	0.273	0.3	-7.66	9.6e-14	4.18978e-08
cg05284742	14	93552128	ITPK1	Body		0.709	0.737	-7.62	1.24e-13	5.41179e-08
cg09935388	1	92947588	GFI1	Body	Island	0.659	0.734	-7.59	1.47e-13	6.41559e-08
cg25648203	5	395444	AHRR	Body		0.755	0.792	-7.36	7.14e-13	3.11615e-07
cg23916896	5	368804	AHRR	Body	N_Shore	0.195	0.231	-6.95	1.14e-11	4.97536e-06
cg24859433	6	30720203				0.783	0.818	-6.74	4.2e-11	1.83303e-05
cg15342087	6	30720209				0.785	0.819	-6.72	4.85e-11	2.11671e-05
cg03450842	10	80834947	ZMIZ1	5UTR		0.585	0.605	-6.69	6.08e-11	2.65352e-05
cg11660018	11	86510915	PRSS23	TSS1500	N_Shore	0.489	0.529	-6.62	8.89e-11	3.87991e-05
cg19859270	3	98251294	GPR15	1stExon		0.873	0.892	-6.46	2.46e-10	0.000107363
cg11902777	5	368843	AHRR	Body	N_Shore	0.0647	0.0747	-6.38	3.87e-10	0.0001689
cg22851561	14	74214183	C14orf43	5UTR		0.535	0.545	-6.33	5.28e-10	0.000230438
cg15212295	17	64710687	PRKCA	Body		0.835	0.848	-6.3	6.36e-10	0.000277573
cg04551776	5	393366	AHRR	Body		0.787	0.806	-6.29	7e-10	0.000305505
cg02657160	3	98311063	CPOX	Body	N_Shore	0.843	0.861	-6.26	8.2e-10	0.000357877
cg15159987	19	17003890	CPAMD8	3UTR	N_Shelf	0.607	0.615	-6.26	8.33e-10	0.00036355
cg12803068	7	45002919	MYO1G	Body	S_Shore	0.843	0.802	6.25	8.63e-10	0.000376643
cg27537125	1	25349681				0.156	0.164	-6.16	1.45e-09	0.000632831
cg09006487	3	72424982	RYBP	3UTR		0.319	0.339	-6.04	2.93e-09	0.00127875
cg14753356	6	30720108				0.364	0.393	-5.97	4.55e-09	0.00198578
cg14624207	11	68142198	LRP5	Body		0.539	0.559	-5.95	4.95e-09	0.00216035
cg08709672	1	206224334	AVPR1B	5UTR	S_Shore	0.615	0.639	-5.83	9.81e-09	0.00428143
cg25949550	7	145814306	CNTNAP2	Body	S_Shore	0.127	0.138	-5.79	1.21e-08	0.00528086
cg13193840	2	233285289			Island	0.122	0.136	-5.74	1.62e-08	0.00707025
cg19572487	17	38476024	RARA	5UTR	S_Shore	0.497	0.525	-5.73	1.82e-08	0.00794312
cg03188382	2	233245886	ALPP	Body	N_Shore	0.468	0.484	-5.6	3.42e-08	0.0149261
cg25013095	2	231809672				0.953	0.961	-5.59	3.75e-08	0.0163663
cg01899089	5	369969	AHRR	Body	N_Shore	0.497	0.511	-5.57	4.09e-08	0.0178502
cg19089201	7	45002287	MYO1G	3UTR	Island	0.925	0.907	5.46	7.39e-08	0.0322525
cg00706683	2	233251030	ECEL1P2	Body	N_Shore	0.645	0.628	5.46	7.54e-08	0.0329072
cg03440944	7	45023329	C7orf40	Body	N_Shelf	0.66	0.666	-5.43	8.68e-08	0.0378826
cg07251887	17	73641809	LOC100130933	TSS1500		0.467	0.489	-5.4	1.03e-07	0.0449528

## Sheet: Table S2_EWAS_Replication
Table S2	Epigenome-wide significant CpG sites associated with tobacco smoking in a replication sample
CpG	CHR	Position	Gene	GROUP	CpG_ISLAND	β_smokers	β_non-smokers	t	pnominal	pbonferroni
cg05575921	5	373378	AHRR	Body	N_Shore	0.641	0.815	-14.9	1.36e-40	1.15245e-34
cg21566642	2	233284661			Island	0.419	0.514	-13.8	2.64e-36	2.23711e-30
cg01940273	2	233284934			Island	0.447	0.519	-13	6.92e-33	5.86395e-27
cg23576855	5	373299	AHRR	Body	N_Shore	0.472	0.609	-11.6	3.67e-27	3.10992e-21
cg23771366	11	86510998	PRSS23	TSS1500	N_Shore	0.378	0.423	-9.63	4.97e-20	4.21153e-14
cg09935388	1	92947588	GFI1	Body	Island	0.706	0.791	-9.19	1.61e-18	1.3643e-12
cg26703534	5	377358	AHRR	Body	S_Shelf	0.645	0.686	-8.84	2.5e-17	2.11848e-11
cg19572487	17	38476024	RARA	5UTR	S_Shore	0.471	0.506	-8.78	3.79e-17	3.21161e-11
cg21161138	5	399360	AHRR	Body		0.635	0.669	-8.36	8.62e-16	7.30451e-10
cg11660018	11	86510915	PRSS23	TSS1500	N_Shore	0.455	0.501	-8.33	1.02e-15	8.64339e-10
cg21322436	7	145812842	CNTNAP2	TSS1500	N_Shore	0.167	0.202	-8.08	6.16e-15	5.21993e-09
cg25189904	1	68299493	GNG12	TSS1500	S_Shore	0.338	0.409	-8.05	7.95e-15	6.73676e-09
cg04551776	5	393366	AHRR	Body		0.784	0.81	-7.65	1.34e-13	1.1355e-07
cg25648203	5	395444	AHRR	Body		0.754	0.794	-7.57	2.29e-13	1.94053e-07
cg24859433	6	30720203				0.808	0.85	-7.5	3.64e-13	3.0845e-07
cg03450842	10	80834947	ZMIZ1	5UTR		0.555	0.58	-7.45	5.02e-13	4.2539e-07
cg07986378	12	11898284	ETV6	Body		0.607	0.662	-7.44	5.41e-13	4.58439e-07
cg15342087	6	30720209				0.824	0.858	-7.42	6.14e-13	5.20298e-07
cg03329539	2	233283329			N_Shore	0.327	0.36	-7.17	3.22e-12	2.7286e-06
cg26271591	2	178125956	NFE2L2	Body	N_Shelf	0.363	0.415	-7.14	3.9e-12	3.30482e-06
cg12803068	7	45002919	MYO1G	Body	S_Shore	0.862	0.801	7.09	5.4e-12	4.57591e-06
cg03636183	19	17000585	F2RL3	Body	N_Shore	0.475	0.54	-7.03	7.86e-12	6.66049e-06
cg06644428	2	233284112			Island	0.0846	0.124	-7.02	8.58e-12	7.27061e-06
cg05284742	14	93552128	ITPK1	Body		0.718	0.748	-6.81	3.22e-11	2.7286e-05
cg13193840	2	233285289			Island	0.118	0.142	-6.76	4.55e-11	3.85563e-05
cg14753356	6	30720108				0.379	0.43	-6.7	6.42e-11	5.44025e-05
cg15212295	17	64710687	PRKCA	Body		0.872	0.892	-6.6	1.22e-10	0.000103382
cg00073090	19	1265879			Island	0.282	0.308	-6.52	1.97e-10	0.000166936
cg02583484	12	54677008	HNRNPA1	Body	S_Shelf	0.27	0.287	-6.42	3.5e-10	0.000296587
cg10788371	11	76381040	LRRC32	5UTR	N_Shore	0.525	0.547	-6.34	5.69e-10	0.000482165
cg02657160	3	98311063	CPOX	Body	N_Shore	0.867	0.879	-6.29	7.79e-10	0.000660118
cg01901332	11	75031054	ARRB1	Body		0.684	0.721	-6.27	8.5e-10	0.000720282
cg04885881	1	11123118			S_Shelf	0.381	0.4	-6.15	1.79e-09	0.00151683
cg25305703	8	128378218				0.646	0.678	-5.92	6.37e-09	0.00539788
cg13039251	5	32018601	PDZD2	Body		0.793	0.754	5.88	8.21e-09	0.00695708
cg18900812	6	36646127	CDKN1A	TSS1500	N_Shore	0.228	0.263	-5.86	9.22e-09	0.00781295
cg26361535	8	144576604	ZC3H3	Body		0.709	0.743	-5.83	1.1e-08	0.0093213
cg22851561	14	74214183	C14orf43	5UTR		0.581	0.595	-5.81	1.17e-08	0.00991447
cg14179389	1	92947961	GFI1	Body	Island	0.113	0.145	-5.76	1.63e-08	0.0138125
cg27241845	2	233250370			N_Shore	0.628	0.664	-5.72	1.98e-08	0.0167783
cg07178945	12	4488800	FGF23	5UTR		0.408	0.382	5.71	2.08e-08	0.0176257
cg19089201	7	45002287	MYO1G	3UTR	Island	0.874	0.832	5.71	2.09e-08	0.0177105
cg14624207	11	68142198	LRP5	Body		0.486	0.517	-5.71	2.13e-08	0.0180494
cg27537125	1	25349681				0.138	0.145	-5.68	2.48e-08	0.0210153
cg09022230	7	5457225	TNRC18	Body	N_Shore	0.686	0.719	-5.67	2.52e-08	0.0213543
cg00310412	15	74724918	SEMA7A	Body	N_Shore	0.435	0.457	-5.57	4.49e-08	0.0380479
cg08709672	1	206224334	AVPR1B	5UTR	S_Shore	0.601	0.625	-5.46	8.12e-08	0.0688081
cg23219570	12	4488893	FGF23	5UTR		0.235	0.227	5.45	8.52e-08	0.0721977
cg16503724	3	17130667	PLCL2	Body		0.521	0.481	5.39	1.19e-07	0.10084

## Sheet: Table S3 Selected CpGs
Table S3	Machine learning selected 698 CpGs for the prediction of HIV fraility
CpG	CHR	Position	Gene	Gene-group	CpG_ISLAND	t	pnominal	FDR*
cg05575921	5	373378	AHRR	Body	N_Shore	-14.5	3.64e-40	1.58862e-34
cg23576855	5	373299	AHRR	Body	N_Shore	-12.3	9.77e-31	2.13198e-25
cg21566642	2	233284661			Island	-11.6	1.35e-27	1.96396e-22
cg01940273	2	233284934			Island	-11.3	1.53e-26	1.66936e-21
cg26703534	5	377358	AHRR	Body	S_Shelf	-9.86	4.18e-21	3.6486e-16
cg21161138	5	399360	AHRR	Body		-8.96	5.82e-18	3.62865e-13
cg03636183	19	17000585	F2RL3	Body	N_Shore	-8.78	2.42e-17	1.32022e-12
cg03329539	2	233283329			N_Shore	-8.26	1.29e-15	6.25557e-11
cg01901332	11	75031054	ARRB1	Body		-7.95	1.16e-14	4.60241e-10
cg21322436	7	145812842	CNTNAP2	TSS1500	N_Shore	-7.66	9.6e-14	3.49148e-09
cg05284742	14	93552128	ITPK1	Body		-7.62	1.24e-13	4.16292e-09
cg09935388	1	92947588	GFI1	Body	Island	-7.59	1.47e-13	4.58257e-09
cg25648203	5	395444	AHRR	Body		-7.36	7.14e-13	2.07743e-08
cg23916896	5	368804	AHRR	Body	N_Shore	-6.95	1.14e-11	3.1096e-07
cg18754985	3	98237750	CLDND1	Body	N_Shelf	-6.78	3.34e-11	8.57466e-07
cg24859433	6	30720203				-6.74	4.2e-11	1.01835e-06
cg15342087	6	30720209				-6.72	4.85e-11	1.11406e-06
cg03450842	10	80834947	ZMIZ1	5UTR		-6.69	6.08e-11	1.32676e-06
cg11660018	11	86510915	PRSS23	TSS1500	N_Shore	-6.62	8.89e-11	1.84757e-06
cg19859270	3	98251294	GPR15	1stExon		-6.46	2.46e-10	4.88014e-06
cg11902777	5	368843	AHRR	Body	N_Shore	-6.38	3.87e-10	7.34349e-06
cg22851561	14	74214183	C14orf43	5UTR		-6.33	5.28e-10	9.33971e-06
cg15212295	17	64710687	PRKCA	Body		-6.3	6.36e-10	1.06759e-05
cg04551776	5	393366	AHRR	Body		-6.29	7e-10	1.1315e-05
cg02657160	3	98311063	CPOX	Body	N_Shore	-6.26	8.2e-10	1.25362e-05
cg15159987	19	17003890	CPAMD8	3UTR	N_Shelf	-6.26	8.33e-10	1.25362e-05
cg12803068	7	45002919	MYO1G	Body	S_Shore	6.25	8.63e-10	1.25548e-05
cg27537125	1	25349681				-6.16	1.45e-09	2.04139e-05
cg09006487	3	72424982	RYBP	3UTR		-6.04	2.93e-09	3.87501e-05
cg14753356	6	30720108				-5.97	4.55e-09	5.84053e-05
cg14624207	11	68142198	LRP5	Body		-5.95	4.95e-09	6.17244e-05
cg02336104	3	71481486	FOXP1	5UTR		-5.87	7.93e-09	9.61369e-05
cg08709672	1	206224334	AVPR1B	5UTR	S_Shore	-5.83	9.81e-09	0.000115714
cg25949550	7	145814306	CNTNAP2	Body	S_Shore	-5.79	1.21e-08	0.00013897
cg13193840	2	233285289			Island	-5.74	1.62e-08	0.000181288
cg19572487	17	38476024	RARA	5UTR	S_Shore	-5.73	1.82e-08	0.000198578
cg03188382	2	233245886	ALPP	Body	N_Shore	-5.6	3.42e-08	0.000364051
cg25013095	2	231809672				-5.59	3.75e-08	0.000389674
cg01899089	5	369969	AHRR	Body	N_Shore	-5.57	4.09e-08	0.000415121
cg19089201	7	45002287	MYO1G	3UTR	Island	5.46	7.39e-08	0.000700153
cg00706683	2	233251030	ECEL1P2	Body	N_Shore	5.46	7.54e-08	0.000700153
cg03440944	7	45023329	C7orf40	Body	N_Shelf	-5.43	8.68e-08	0.000773113
cg22563815	15	78856949	CHRNA5	TSS1500	N_Shore	5.41	9.67e-08	0.000827515
cg07251887	17	73641809	LOC100130933	TSS1500		-5.4	1.03e-07	0.000864477
cg10750182	10	73497514	C10orf105	5UTR		-5.37	1.23e-07	0.00101286
cg03604011	5	400201	AHRR	Body		5.34	1.38e-07	0.00111533
cg09022230	7	5457225	TNRC18	Body	N_Shore	-5.33	1.45e-07	0.0011506
cg12678834	11	118753662	CXCR5	TSS1500		-5.29	1.83e-07	0.00142621
cg07178945	12	4488800	FGF23	5UTR		5.28	1.87e-07	0.00143181
cg14712058	19	16988083	SIN3B	Body	N_Shore	-5.28	1.93e-07	0.00145228
cg24719910	3	30691493	TGFBR2	Body		-5.21	2.77e-07	0.00204903
cg00385142	3	98235918	CLDND1	Body		-5.2	2.87e-07	0.00208761
cg19696491	15	78857124	CHRNA5	TSS1500	N_Shore	5.19	3.09e-07	0.00221079
cg16201146	20	19191526			N_Shore	-5.13	4.06e-07	0.00285795
cg23771366	11	86510998	PRSS23	TSS1500	N_Shore	-5.13	4.21e-07	0.00291649
cg05049335	11	66103889	RIN1	1stExon	S_Shore	-5.09	4.95e-07	0.00337555
cg19254163	11	60623782	GPR44	TSS1500	S_Shelf	-5.04	6.38e-07	0.00428378
cg06394460	13	28130393	LNX2	Body		-4.99	8.32e-07	0.00547824
cg01731783	14	74211788	C14orf43	5UTR		-4.99	8.41e-07	0.00547824
cg12806681	5	368394	AHRR	Body	N_Shore	-4.98	8.61e-07	0.00552604
cg03519879	14	74227499	C14orf43	5UTR	S_Shore	-4.98	8.89e-07	0.00562305
cg08149865	8	21914600	EPB49	TSS1500	S_Shore	-4.91	1.23e-06	0.00762225
cg18642234	3	49394622	GPX1	3UTR	N_Shore	-4.91	1.24e-06	0.00762225
cg09099830	16	30485485	ITGAL	Body	Island	-4.88	1.42e-06	0.00860747
cg04885881	1	11123118			S_Shelf	-4.87	1.46e-06	0.00861232
cg20295214	1	206226794	AVPR1B	Body	S_Shelf	-4.87	1.47e-06	0.00861232
cg17065712	10	80850605	ZMIZ1	5UTR		-4.87	1.48e-06	0.00861232
cg07986378	12	11898284	ETV6	Body		-4.86	1.54e-06	0.00884355
cg15657641	11	47939769				4.84	1.73e-06	0.00980562
cg06644428	2	233284112			Island	-4.8	2.07e-06	0.0115823
cg26529655	5	424371	AHRR	Body	S_Shelf	-4.77	2.39e-06	0.0132035
cg12876356	1	92946825	GFI1	Body	Island	-4.76	2.46e-06	0.0134204
cg27241845	2	233250370			N_Shore	-4.76	2.53e-06	0.0135721
cg27178191	12	51819149	SLC4A8	Body	Island	4.76	2.55e-06	0.0135721
cg02583484	12	54677008	HNRNPA1	Body	S_Shelf	-4.73	2.94e-06	0.0154593
cg07465627	17	53167407	STXBP4	Body		-4.72	3.03e-06	0.0157428
cg25189904	1	68299493	GNG12	TSS1500	S_Shore	-4.71	3.14e-06	0.0161224
cg25738326	15	75463903				-4.69	3.52e-06	0.0178634
cg16814719	8	134114834	TG	Body		-4.64	4.48e-06	0.0224739
cg18900812	6	36646127	CDKN1A	TSS1500	N_Shore	-4.63	4.74e-06	0.023508
cg12075928	8	141801307	PTK2	Body		-4.62	4.9e-06	0.02381
cg03109660	4	37684505	RELL1	Body	N_Shelf	-4.62	4.91e-06	0.02381
cg26271591	2	178125956	NFE2L2	Body	N_Shelf	-4.59	5.49e-06	0.02633
cg11554391	5	321320	AHRR	Body	Island	-4.55	6.57e-06	0.0311672
cg03619256	7	105515219	ATXN7L1	Body	N_Shore	4.55	6.72e-06	0.0311804
cg25953130	10	63753550	ARID5B	Body		-4.55	6.84e-06	0.0311804
cg26057754	1	183774231	RGL1	Body	Island	-4.55	6.85e-06	0.0311804
cg16382047	2	231790037	GPR55	TSS200		-4.54	6.89e-06	0.0311804
cg01504656	11	16627903			Island	4.54	6.93e-06	0.0311804
cg07236781	1	25291041	RUNX3	1stExon		-4.53	7.26e-06	0.0323318
cg01432620	13	100636183	ZIC2	Body	N_Shore	-4.52	7.59e-06	0.03346
cg10804656	10	22623460			Island	-4.51	7.9e-06	0.0344784
cg09349343	6	33245717	B3GALT4	1stExon	S_Shore	-4.5	8.24e-06	0.0356062
cg13751113	11	118085214	AMICA1	Body		-4.49	8.66e-06	0.0370542
cg09837977	7	110731201	LRRN3	5UTR		-4.49	8.75e-06	0.0370758
ch.5.682918R	5	31726914				4.49	8.96e-06	0.0376006
cg01406381	19	47288263	SLC1A5	TSS200	N_Shelf	-4.46	9.99e-06	0.0415237
cg15474579	6	36645812	CDKN1A	TSS1500	N_Shore	-4.46	1.01e-05	0.0415848
cg13422817	12	4550927	FGF6	Body	N_Shelf	4.46	1.02e-05	0.0416041
cg14580211	5	150161299	C5orf62	Body	S_Shelf	-4.45	1.05e-05	0.0424312
cg03707168	19	49379127	PPP1R15A	Body	S_Shelf	-4.43	1.16e-05	0.0464208
cg15818905	17	8864939	PIK3R5	5UTR	N_Shelf	4.43	1.17e-05	0.0464208
cg00073090	19	1265879			Island	-4.42	1.2e-05	0.0471822
cg06972908	16	30488321	ITGAL	Body	S_Shelf	-4.41	1.26e-05	0.0490989
cg11436113	20	19191145			N_Shore	-4.41	1.29e-05	0.0493361
cg00605777	2	97533635	SEMA4C	5UTR	N_Shore	-4.4	1.29e-05	0.0493361
cg23219570	12	4488893	FGF23	5UTR		4.4	1.3e-05	0.0493361
cg11390978	19	16986831	SIN3B	Body	Island	-4.39	1.36e-05	0.0511682
cg17287155	5	393347	AHRR	Body		-4.38	1.43e-05	0.0533421
cg23191118	8	145560718	SCRT1	TSS1500	Island	4.37	1.49e-05	0.0550128
cg17889831	1	205181581	DSTYK	TSS1500	S_Shore	4.37	1.5e-05	0.0550128
cg11961495	10	80873797	ZMIZ1	5UTR		-4.36	1.54e-05	0.0554487
cg14099685	11	47546068	CUGBP1	5UTR		-4.36	1.55e-05	0.0554487
cg25623459	11	1861344	TNNI2	Body		-4.36	1.55e-05	0.0554487
cg16398761	14	74220238	C14orf43	5UTR		-4.36	1.58e-05	0.0560624
cg11609462	17	79682615	SLC25A10	Body	Island	4.34	1.7e-05	0.0593552
cg00214171	17	73642991	RECQL5	Body		-4.34	1.7e-05	0.0593552
cg26370484	8	104007480				-4.33	1.76e-05	0.060826
cg13466917	17	57116416	TRIM37	Body		4.33	1.77e-05	0.060826
cg03127244	6	33245638	B3GALT4	1stExon	S_Shore	-4.29	2.14e-05	0.0729665
cg14316231	8	41895100	MYST3	Body		-4.27	2.32e-05	0.0784906
cg04180046	7	45002736	MYO1G	Body	Island	4.26	2.39e-05	0.0801747
cg10841124	5	433274	AHRR	Body		4.26	2.42e-05	0.0801747
cg24497361	11	3858493	RHOG	5UTR	N_Shelf	-4.26	2.43e-05	0.0801747
cg14023774	6	33246157	B3GALT4	1stExon	S_Shore	-4.26	2.45e-05	0.0801747
cg26510500	2	74778482	LOXL3	Body	S_Shore	-4.26	2.47e-05	0.0801747
cg22425806	2	70781576	TGFA	TSS1500	Island	4.26	2.48e-05	0.0801747
cg04688645	3	99772843	C3orf26	Body		4.25	2.55e-05	0.0818316
cg20772590	17	75446431	2018-09-09	TSS200	N_Shore	-4.24	2.61e-05	0.0831456
cg26728390	8	145777781	KIAA1688	Body	S_Shelf	4.24	2.66e-05	0.0841244
cg27278787	18	3499813	DLGAP1	Body	S_Shore	-4.23	2.75e-05	0.0863451
cg09055507	16	31212822	PYCARD	3UTR	N_Shore	-4.22	2.9e-05	0.0904044
cg10284884	11	121000571	TECTA	Body	S_Shore	4.22	2.95e-05	0.0913109
cg27614723	15	92399897	SLCO3A1	Body	S_Shelf	-4.21	2.98e-05	0.0915899
cg05134945	3	188665466			Island	-4.21	3.04e-05	0.0927806
cg10062919	17	38503802	RARA	Body	S_Shore	-4.2	3.21e-05	0.0972886
cg21805138	12	117155636	C12orf49	Body		4.19	3.25e-05	0.0978216
cg04716530	16	30485684	ITGAL	Body	Island	-4.19	3.32e-05	0.0992441
cg26904049	1	167091094	DUSP27	Body	S_Shore	-4.18	3.39e-05	0.100647
cg23424933	2	45157613			S_Shore	-4.18	3.46e-05	0.10174
cg13138089	2	233251770	ECEL1P2	TSS200	Island	4.17	3.51e-05	0.10174
cg08189186	19	38793546	C19orf33	TSS1500		4.17	3.52e-05	0.10174
cg07717559	17	2699021	RAP1GAP2	TSS1500		4.17	3.53e-05	0.10174
cg20239333	10	133111331	TCERG1L	TSS1500	S_Shore	4.17	3.57e-05	0.10174
cg08448665	21	40984780	C21orf88	TSS200		4.17	3.59e-05	0.10174
cg01956154	14	94423399	ASB2	5UTR		-4.17	3.59e-05	0.10174
cg26305608	1	209729150				4.17	3.63e-05	0.101835
cg17628717	7	43351208	HECW1	Body		4.17	3.64e-05	0.101835
cg14023239	3	183209713	KLHL6	3UTR	Island	4.16	3.71e-05	0.103132
cg02097120	1	154492952	TDRD10	Body		-4.16	3.76e-05	0.103482
cg02767093	13	99130655	STK24	Body	S_Shelf	-4.16	3.77e-05	0.103482
cg09662411	1	92946132	GFI1	Body	Island	-4.15	3.82e-05	0.103823
cg02449461	11	75061838	ARRB1	Body	N_Shore	-4.15	3.87e-05	0.104259
cg10580269	2	69056515				-4.14	3.98e-05	0.10648
cg20059928	15	40361485				-4.15	4.01e-05	0.10648
cg16423910	19	49843627	CD37	3UTR	Island	-4.14	4.04e-05	0.10648
cg17791651	1	38513489	POU3F1	TSS1500	Island	-4.14	4.05e-05	0.10648
cg04125962	16	27476250	GTF3C1	Body		4.13	4.25e-05	0.111069
cg12894984	17	37823631	PNMT	TSS1500	N_Shore	4.13	4.28e-05	0.111187
cg14120703	9	139416102	NOTCH1	Body	N_Shore	-4.12	4.33e-05	0.11182
cg11619216	17	73642080	LOC100130933	TSS1500		-4.11	4.6e-05	0.118094
cg01170069	5	32599084	SUB1	Body		4.1	4.81e-05	0.122303
cg03234777	11	118095544	AMICA1	5UTR		-4.09	4.97e-05	0.12538
cg01882991	6	6677756				-4.09	5e-05	0.125412
cg02275418	3	15372726	SH3BP5	Body	N_Shore	-4.08	5.16e-05	0.126786
cg01761968	12	130824831	PIWIL1	5UTR	S_Shore	-4.08	5.17e-05	0.126786
cg25705452	8	1048844			Island	4.08	5.2e-05	0.126786
cg23064601	5	134367394	PITX1	Body	Island	-4.08	5.2e-05	0.126786
cg13421439	18	21199515	ANKRD29	Body	Island	4.08	5.2e-05	0.126786
cg08038054	7	93550781	GNG11	TSS1500		4.08	5.29e-05	0.127813
cg19713851	2	233246594	ALPP	3UTR	S_Shore	-4.08	5.33e-05	0.127813
cg26800893	11	67184596	ATPGD1	5UTR	S_Shore	4.07	5.39e-05	0.128546
cg04332373	4	15779642	CD38	TSS1500	N_Shore	4.07	5.46e-05	0.129507
cg25887619	7	101558435	CUX1	Body	N_Shore	4.06	5.64e-05	0.132331
cg00152008	1	50889225	DMRTA2	TSS200	Island	4.06	5.64e-05	0.132331
cg01481251	11	32912719			N_Shore	-4.06	5.67e-05	0.132331
cg18316974	1	92947035	GFI1	Body	Island	-4.05	5.83e-05	0.134835
cg00295485	2	106755721	UXS1	Body		-4.05	5.86e-05	0.134835
cg05214130	12	123945990	SNRNP35	Body	S_Shelf	4.05	5.87e-05	0.134835
cg23110422	21	40182073	ETS2	Body	S_Shelf	-4.05	5.94e-05	0.135453
cg08429337	7	22749617				4.05	5.96e-05	0.135453
cg00692677	17	46534756				4.05	5.99e-05	0.135453
cg22356527	5	374425	AHRR	Body	Island	4.04	6.16e-05	0.137869
cg15228441	17	78829930	RPTOR	Body	N_Shore	-4.03	6.4e-05	0.141623
cg26263675	17	72743191	RAB37	3UTR	N_Shore	-4.03	6.42e-05	0.141623
cg08871545	1	48559803				4.03	6.44e-05	0.141623
cg22884051	8	65490901	LOC401463	TSS1500	N_Shore	-4.03	6.47e-05	0.141623
cg27349687	5	175936021	FAF2	3UTR		-4.03	6.49e-05	0.141623
cg13389508	8	145012644	PLEC1	Body	N_Shelf	-4.02	6.65e-05	0.144326
cg26337070	2	85999873	ATOH8	Body		-4.02	6.68e-05	0.144326
cg02341571	15	44968935	PATL2	5UTR		4.02	6.78e-05	0.145765
cg20438687	17	4761644	MINK1	Body		-4.01	6.89e-05	0.147032
cg15817482	14	94423801	ASB2	TSS200		-4.01	6.94e-05	0.147032
cg02890250	19	16243834	HSH2D	TSS1500		4.01	6.98e-05	0.147165
cg18826637	2	145116633				-4.01	7.07e-05	0.148346
cg08687540	11	1890204	LSP1	5UTR	N_Shore	-4	7.24e-05	0.150882
cg06855485	4	144303008	GAB1	Body		-4	7.26e-05	0.150882
cg18186343	14	101317620	MIR770	TSS1500		4	7.37e-05	0.151636
cg02743070	10	80834309	ZMIZ1	5UTR	S_Shelf	-3.99	7.44e-05	0.151636
cg03709012	19	19516395	GATAD2A	5UTR	Island	-3.99	7.47e-05	0.151636
cg21199165	2	45166884			S_Shore	-3.99	7.54e-05	0.152348
cg07069636	16	30671749			S_Shore	-3.99	7.6e-05	0.152853
cg12547807	1	9473751				-3.98	7.87e-05	0.157557
cg16254309	7	145814152	CNTNAP2	Body	S_Shore	-3.98	7.96e-05	0.158631
cg18084999	6	130182478	C6orf191	TSS200		3.97	8.1e-05	0.159633
cg22065439	5	133304001	C5orf15	Body	Island	-3.97	8.11e-05	0.159633
cg10391633	4	111558464	PITX2	1stExon	N_Shelf	-3.97	8.12e-05	0.159633
cg03303515	2	47213998	TTC7A	Body		-3.97	8.18e-05	0.160091
cg09152813	2	106391379	NCK2	5UTR		3.97	8.31e-05	0.16191
cg04293328	1	156103081	LMNA	Body	N_Shelf	3.96	8.43e-05	0.16318
cg08734740	5	50679149	ISL1	5UTR	Island	-3.96	8.45e-05	0.16318
cg17108064	15	78857060	CHRNA5	TSS1500	N_Shore	3.96	8.55e-05	0.164384
cg18865725	1	231171318	FAM89A	Body	N_Shelf	3.96	8.64e-05	0.165386
cg24879327	17	8191805	RANGRF	TSS200	N_Shore	-3.95	8.76e-05	0.166622
cg15163079	19	2765433	SGTA	Body	S_Shelf	3.95	8.83e-05	0.166622
cg18446336	7	2847575	GNA12	Body		-3.95	8.83e-05	0.166622
cg14074581	19	36232218	TMEM149	5UTR	Island	-3.95	8.86e-05	0.166622
cg11514462	11	121001293	TECTA	Body	S_Shelf	3.95	8.95e-05	0.166622
cg22061628	2	172966180	DLX2	Body	Island	-3.95	8.99e-05	0.166622
cg17416793	11	2846932	KCNQ1	Body		-3.95	8.99e-05	0.166622
cg20962215	19	54713514			S_Shelf	-3.95	9.01e-05	0.166622
cg04103021	4	174441703			N_Shore	3.94	9.27e-05	0.170707
cg26678245	4	88876673				-3.93	9.51e-05	0.174026
cg22878489	6	33245701	B3GALT4	1stExon	S_Shore	-3.93	9.53e-05	0.174026
cg17333973	11	2847019	KCNQ1	Body		-3.93	9.62e-05	0.174938
cg01395424	5	1277474	TERT	Body	Island	3.93	9.68e-05	0.175298
cg04535902	1	92947332	GFI1	Body	Island	-3.93	9.75e-05	0.175831
cg21869055	19	51522454	KLK10	5UTR	Island	-3.93	9.79e-05	0.175831
cg20004910	15	75018852	CYP1A1	TSS1500	Island	-3.92	9.9e-05	0.177078
cg22141111	13	25746007	FAM123A	TSS200	Island	-3.92	0.000102	0.179501
cg13117948	4	16086051	PROM1	TSS1500	S_Shore	3.92	0.000102	0.179501
cg10691866	7	65817282	TPST1	Body		-3.92	0.000102	0.179501
cg20066188	22	37678791	CYTH4	Body		-3.92	0.000102	0.179501
cg08248579	6	17988937	KIF13A	TSS1500	S_Shore	3.91	0.000103	0.180533
cg01218206	11	116933977	SIK3	Body		-3.91	0.000106	0.185048
cg05482502	7	157340390	PTPRN2	Body		3.9	0.000107	0.18605
cg09096234	5	135365890	TGFBI	Body	S_Shore	3.9	0.000111	0.192239
cg22304662	3	42694783	ZBTB47	TSS1500	N_Shore	-3.89	0.000112	0.193204
cg12165685	19	47288109	SLC1A5	1stExon	N_Shelf	-3.89	0.000113	0.194162
cg03001995	1	114354281	RSBN1	Body	N_Shore	-3.89	0.000115	0.196824
cg06386983	2	242785184			N_Shore	-3.89	0.000116	0.19699
cg18397975	5	33997484	AMACR	Body		-3.88	0.000116	0.19699
cg25322645	10	35103875	PARD3	1stExon	Island	3.88	0.000117	0.197154
cg24996979	14	74223355	C14orf43	5UTR	N_Shelf	-3.88	0.000117	0.197154
cg06834689	6	163550454	PACRG	Body		3.88	0.000118	0.198074
cg16440442	5	149980671	SYNPO	1stExon		-3.88	0.00012	0.199134
cg18589874	11	47608310	FAM180B	1stExon	N_Shelf	-3.88	0.00012	0.199134
cg12145907	5	140864834	PCDHGA4	Body	S_Shore	3.88	0.00012	0.199134
cg16649052	20	30555644	XKR7	TSS200	N_Shore	3.87	0.000121	0.199559
cg11429292	12	6888035				-3.87	0.000122	0.199559
cg05768005	17	8094486	C17orf59	TSS1500	S_Shore	3.87	0.000122	0.199559
cg06716182	11	96074944	MAML2	1stExon		3.87	0.000123	0.199559
cg12621315	2	129080120			Island	-3.87	0.000123	0.199559
cg09202659	6	15380565	JARID2	Body		-3.87	0.000123	0.199559
cg14754581	3	46448753	CCRL2	TSS1500		3.87	0.000124	0.200437
cg08140412	12	52014778	SCN8A	5UTR		-3.86	0.000126	0.201432
cg21611682	11	68138269	LRP5	Body		-3.86	0.000126	0.201432
cg25305703	8	128378218				-3.86	0.000126	0.201432
cg04517079	6	41546161	FOXP4	Body		-3.86	0.000128	0.203141
cg19267742	10	135118991	TUBGCP2	5UTR	N_Shelf	3.86	0.000128	0.203141
cg20664636	17	1959596	HIC1	TSS200	Island	-3.86	0.00013	0.204825
cg08268388	8	19980910				3.86	0.00013	0.204825
cg04228709	6	155537930	TIAM2	Body	N_Shelf	-3.85	0.000132	0.207228
cg24597485	5	16670964	MYO10	Body		-3.85	0.000133	0.207307
cg18386618	1	1268144	TAS1R3	Body	Island	3.85	0.000133	0.207307
cg24522809	2	158851594	UPP2	TSS200		-3.85	0.000134	0.208122
ch.14.97331099F	14	98261346				-3.84	0.000138	0.21282
cg09676390	21	46493345	ADARB1	TSS1500	N_Shore	3.84	0.000138	0.21282
cg25347642	17	73028842			N_Shore	3.84	0.000139	0.212858
cg19548859	10	11239482	CUGBP2	Body		-3.84	0.000139	0.212858
cg01904243	14	74251254	C14orf43	5UTR	N_Shelf	-3.83	0.000142	0.215936
cg19589396	8	103937374				-3.83	0.000142	0.215936
cg09412792	19	54664028	TMC4	3UTR	N_Shore	3.83	0.000143	0.215998
cg24851513	3	52099522	C3orf74	TSS1500		3.83	0.000144	0.215998
cg21022949	2	231809697				-3.83	0.000144	0.215998
cg05441854	16	85650374	KIAA0182	5UTR	S_Shore	-3.83	0.000145	0.215998
cg00851627	1	2156394			N_Shore	3.83	0.000145	0.215998
cg22964469	11	121337508	SORL1	Body		-3.83	0.000146	0.215998
cg06803614	1	40133581	NT5C1A	Body	N_Shelf	-3.83	0.000146	0.215998
cg01160692	17	1959620	HIC1	1stExon	Island	-3.83	0.000146	0.215998
cg01576275	22	43409880			N_Shore	-3.83	0.000147	0.216743
cg13543915	9	134293793				-3.82	0.000149	0.218952
cg09845709	7	23571490	TRA2A	5UTR	Island	-3.82	0.00015	0.219682
cg05783554	2	232466435			N_Shelf	-3.82	0.000151	0.220407
cg26812615	12	116996773	MAP1LC3B2	TSS1500		-3.82	0.000152	0.221127
cg27529848	15	52472330	GNB5	TSS200	S_Shore	3.81	0.000155	0.22396
cg05269451	2	172962700			N_Shore	-3.81	0.000155	0.22396
cg27378035	7	92219824	FAM133B	TSS200	Island	-3.81	0.000156	0.22396
cg22103736	5	373887	AHRR	Body	Island	-3.81	0.000156	0.22396
cg09270822	19	8579136	ZNF414	TSS200	Island	-3.81	0.000158	0.226088
cg23765754	19	30717766			Island	-3.8	0.000164	0.233906
cg18121220	11	134582788			S_Shore	3.8	0.000165	0.234566
cg20592390	17	719639	NXN	Body		3.79	0.000166	0.235221
cg21270648	1	32110078	PEF1	Body	N_Shore	3.79	0.000169	0.238566
cg19389953	7	121939827			N_Shore	-3.79	0.00017	0.238566
cg09258150	19	10397429	ICAM4	TSS1500	N_Shore	-3.79	0.000171	0.2392
cg25292882	15	39431467				-3.79	0.000172	0.239557
cg26134895	5	15500270	FBXL7	TSS200	Island	-3.78	0.000173	0.239557
cg01421830	9	138626955	KCNT1	Body	N_Shore	-3.78	0.000174	0.239557
cg05045933	11	66627577	PC	Body	Island	3.78	0.000174	0.239557
cg18804920	7	146572638	CNTNAP2	Body		3.78	0.000174	0.239557
cg21446172	1	223745234	CAPN8	Body	S_Shore	-3.78	0.000176	0.240792
cg27482571	12	42479554	GXYLT1	3UTR		-3.78	0.000177	0.241117
cg06944351	2	231853962			N_Shore	3.78	0.000178	0.241117
cg02363737	6	116210122				3.78	0.000178	0.241117
cg24659295	1	51680516				-3.77	0.000179	0.241117
cg01581237	5	35617969	SPEF2	TSS200	Island	3.78	0.000179	0.241117
cg08849294	7	2758014			Island	-3.77	0.00018	0.241574
cg02055963	13	28543520	CDX2	TSS1500	Island	-3.77	0.000181	0.241574
cg22304262	19	47287778	SLC1A5	Body	N_Shelf	-3.77	0.000181	0.241574
cg21285198	1	1360970	TMEM88B	TSS1500	N_Shore	3.77	0.000185	0.244509
cg13501907	2	176997504			S_Shore	-3.77	0.000186	0.244509
cg19717773	7	2847554	GNA12	Body		-3.76	0.000186	0.244509
cg14025844	22	45560366	NUP50	5UTR	N_Shore	-3.76	0.000186	0.244509
cg06993703	6	125284359	STL	TSS200	Island	3.76	0.000186	0.244509
cg12456799	10	106441036	SORCS3	Body		-3.76	0.000188	0.246396
cg23127291	16	57563324	CCDC102A	5UTR	Island	3.76	0.000189	0.246965
cg02078710	14	59066094				3.75	0.000194	0.251047
cg15633056	8	10236882	MSRA	Body		3.75	0.000194	0.251047
cg09682128	13	100613240			S_Shore	-3.75	0.000195	0.251047
cg13091702	11	70280382	CTTN	Body		-3.75	0.000195	0.251047
cg15939466	10	114207340	VTI1A	Body	S_Shore	3.75	0.000195	0.251047
cg04232972	16	30671644			S_Shore	-3.75	0.000197	0.251548
cg09754197	6	7113738	RREB1	5UTR	S_Shelf	-3.75	0.000197	0.251548
cg04220930	8	52814681			S_Shelf	-3.75	0.000198	0.251548
cg25512107	17	78831167	RPTOR	Body	N_Shore	-3.75	0.000199	0.251548
cg18146737	1	92946700	GFI1	Body	Island	-3.75	0.000199	0.251548
cg22792735	17	63558426	AXIN2	TSS1500	S_Shore	-3.75	0.000199	0.251548
cg26669717	7	641028	PRKAR1B	Body	N_Shelf	-3.75	0.0002	0.251548
cg03762591	6	32040379	TNXB	Body		3.75	0.0002	0.251548
cg15278699	10	134209347	PWWP2B	TSS1500	N_Shore	-3.74	0.000203	0.254587
cg19089328	11	71210210	NADSYN1	Body		3.74	0.000205	0.256359
cg12488346	15	91538153	PRC1	TSS1500	Island	-3.74	0.000208	0.259367
cg10255761	3	49210029	KLHDC8B	5UTR	S_Shore	-3.73	0.00021	0.260373
cg00749672	7	26437192			N_Shore	-3.73	0.000213	0.26309
cg08356705	11	68148006	LRP5	Body		-3.73	0.000214	0.26309
cg19651291	14	42091070	LRFN5	5UTR		3.73	0.000214	0.26309
cg26364091	22	41633219	CHADL	Body	N_Shore	-3.73	0.000215	0.263577
cg01127300	22	38614796			S_Shelf	-3.72	0.000218	0.265762
cg22093158	11	59383768	OSBP	TSS200	S_Shore	3.72	0.000219	0.265971
cg10596925	17	11923892	MAP2K4	TSS1500	N_Shore	3.72	0.00022	0.265971
cg16946840	3	150888616	MED12L	Body		-3.72	0.00022	0.265971
cg05448404	4	779173	CPLX1	3UTR	Island	3.72	0.000222	0.266911
cg09036220	1	33116718	RBBP4	TSS200	Island	3.72	0.000222	0.266911
cg04671541	3	111717682	TAGLN3	1stExon		3.72	0.000224	0.268575
cg26444528	13	58207859	PCDH17	1stExon	Island	-3.71	0.000228	0.270285
cg11844970	7	100492186	ACHE	5UTR	N_Shore	-3.71	0.000229	0.270285
cg00029822	15	75871730	PTPN9	TSS200	Island	-3.71	0.000229	0.270285
cg12058781	1	89663896	GBP4	Body		3.71	0.00023	0.270285
cg21618521	6	33245770	B3GALT4	1stExon	S_Shore	-3.71	0.00023	0.270285
cg16506185	14	94463488	C14orf48	TSS200		3.71	0.000231	0.270285
cg25417766	19	52191468				3.71	0.000231	0.270285
cg02678496	11	65983640	PACS1	Body		3.71	0.000233	0.271611
cg00232092	7	5518887	FBXL18	3UTR	N_Shelf	-3.71	0.000234	0.271611
cg00403315	6	159280082	OSTCL	TSS1500		3.71	0.000234	0.271611
cg19484164	13	113464412	ATP11A	Body	Island	-3.7	0.000235	0.272048
cg05307957	1	27028974	ARID1A	Body		-3.7	0.000238	0.274792
cg03321773	15	66994926	SMAD6	5UTR	Island	-3.69	0.000244	0.279502
cg03974488	17	12453277				-3.69	0.000244	0.279502
cg18645361	20	46923032				3.69	0.000247	0.282197
cg08151654	11	62410183	GANAB	Body	N_Shelf	-3.69	0.00025	0.283796
ch.16.17742437R	16	17834936				3.69	0.00025	0.283796
cg13106389	1	25257626	RUNX3	TSS1500	Island	-3.69	0.000251	0.283796
cg23093090	10	104574429	C10orf26	3UTR		-3.69	0.000251	0.283796
cg04640972	10	8373522				3.69	0.000252	0.28419
cg21666889	3	10029051	TMEM111	TSS1500		-3.68	0.000254	0.285707
cg05055712	16	2880431	ZG16B	Body		-3.68	0.000257	0.287599
cg05460226	17	8804279	PIK3R5	Body		-3.68	0.000257	0.287599
cg14848832	1	155058696	EFNA3	Body	S_Shore	3.68	0.000258	0.28798
cg26819590	16	2105207	TSC2	Body	Island	3.68	0.00026	0.289472
cg26055446	6	33245990	B3GALT4	1stExon	S_Shore	-3.67	0.000263	0.292067
cg13982037	6	119862526				-3.67	0.000265	0.293541
cg11403706	22	49042600	FAM19A5	Body	Island	3.67	0.000267	0.295008
cg19003304	8	60029914	TOX	Body	N_Shore	3.67	0.000273	0.300118
cg26331247	20	31239171	LOC284805	Body		3.66	0.000274	0.30046
cg25989526	13	49147573				-3.66	0.000275	0.300801
cg27180880	18	74844787	MBP	TSS200	Island	-3.66	0.000278	0.303322
cg19798735	7	110730805	IMMP2L	Body		-3.66	0.00028	0.304743
cg21186098	8	108208344				-3.66	0.000281	0.30507
cg16000832	13	49106778	RCBTB2	5UTR	Island	-3.65	0.000287	0.310811
cg20454518	12	133135463	FBRSL1	Body	Island	3.65	0.000288	0.311122
cg20194947	7	157594890	PTPRN2	Body	S_Shore	3.65	0.00029	0.312509
cg09635662	15	62683378			Island	-3.65	0.000291	0.312814
cg23721083	15	68682927	ITGA11	Body		-3.65	0.000293	0.31419
cg00858400	16	87904580	SLC7A5	TSS1500	S_Shore	3.64	0.000296	0.316629
cg04472039	15	57677507	CGNL1	5UTR		3.64	0.000298	0.317504
cg04322210	16	114987	RHBDF1	Body	S_Shore	-3.64	0.000299	0.317504
cg07101029	16	2127004	TSC2	Body	N_Shore	3.64	0.000299	0.317504
cg14531085	19	17622340	PGLS	TSS200	Island	-3.64	0.0003	0.317792
cg05525812	2	177022646			N_Shore	-3.64	0.000303	0.318933
cg03816370	2	190616071	OSGEPL1	Body		-3.64	0.000304	0.318933
cg12221580	2	1287856	SNTG2	Body	S_Shore	-3.64	0.000304	0.318933
cg09970967	14	73602752	PSEN1	TSS1500	N_Shore	3.64	0.000304	0.318933
cg05663891	19	22233809	ZNF257	TSS1500		3.63	0.000308	0.322355
cg27580689	10	115939651	TDRD1	5UTR	S_Shore	3.63	0.000311	0.324716
cg09848445	10	43601862	RET	Body	S_Shore	-3.63	0.000313	0.325248
cg24799710	5	42469007	GHR	5UTR		-3.63	0.000314	0.325512
cg19995539	12	120539137	RAB35	Body	N_Shelf	-3.63	0.000316	0.326049
cg21757127	19	18525886			N_Shore	-3.62	0.000318	0.326049
cg17819085	1	235122803				-3.62	0.000318	0.326049
cg22403782	2	233246136	ALPP	Body	Island	-3.62	0.000319	0.326049
cg26978698	4	145567592	HHIP	1stExon	S_Shore	-3.62	0.000319	0.326049
cg07086674	6	169852316			Island	3.62	0.000322	0.328346
cg24759064	12	76739247	BBS10	3UTR	N_Shelf	3.62	0.000323	0.328598
cg18813599	8	29937472	TMEM66	Body	N_Shelf	-3.62	0.000325	0.329864
cg14647125	5	403112	AHRR	Body		-3.62	0.000327	0.331124
cg04501720	5	3853671			N_Shore	3.62	0.000329	0.331851
cg25809905	17	42467728	ITGA2B	TSS1500		3.61	0.00033	0.331851
cg21211866	9	35111727	KIAA1539	5UTR	S_Shore	-3.62	0.00033	0.331851
cg24096323	14	70129013	KIAA0247	Body		-3.61	0.000333	0.333332
cg14774117	6	44310005	SPATS1	TSS1500		3.61	0.000333	0.333332
cg27620533	15	55594433				3.61	0.000335	0.334567
cg05096690	16	27561120	GTF3C1	1stExon	Island	3.61	0.000338	0.336792
cg11320187	20	33578094	MYH7B	Body		3.61	0.000343	0.340996
cg19598544	17	72209156	TTYH2	TSS1500	N_Shore	3.6	0.000347	0.341858
cg10919522	14	74227441	C14orf43	5UTR	S_Shore	-3.6	0.000347	0.341858
cg20001775	13	39211186				3.6	0.00035	0.344037
cg11032810	4	141057042	MAML3	Body		-3.6	0.000351	0.344244
cg15030756	15	74907746	CLK3	5UTR	Island	-3.6	0.000354	0.346408
cg25576093	6	45665685				-3.59	0.000359	0.349342
cg12055515	2	66735203	MEIS1	Body		-3.59	0.00036	0.349342
cg00052772	6	33245804	B3GALT4	1stExon	S_Shore	-3.59	0.000361	0.349342
cg08486903	7	98739496	SMURF1	Body	N_Shore	-3.59	0.000364	0.351465
cg00310412	15	74724918	SEMA7A	Body	N_Shore	-3.59	0.000366	0.35181
cg01571407	16	12009700	GSPT1	1stExon	Island	-3.59	0.000366	0.35181
cg02826525	2	39186885	LOC375196	Body	Island	-3.59	0.000367	0.35181
cg08595501	5	75878300	IQGAP2	Body		-3.58	0.000369	0.35181
cg26149550	19	51334496	KLK15	Body		3.59	0.000369	0.35181
cg17622922	11	119187849	MCAM	TSS200	Island	3.58	0.00037	0.35181
cg06303744	6	170463305				3.58	0.00037	0.35181
cg03037974	15	76606532			S_Shelf	-3.58	0.000371	0.351994
cg07296565	20	36156587	BLCAP	TSS1500	Island	3.58	0.000372	0.352177
cg16547579	20	4954333	SLC23A2	5UTR		-3.58	0.000374	0.352902
cg00180806	13	114324947	GRK1	Body		3.58	0.000375	0.352902
cg04381957	3	16550461	RFTN1	5UTR	N_Shelf	-3.58	0.000376	0.352902
cg25722983	1	36840028	STK40	5UTR		-3.58	0.000376	0.352902
cg25023291	12	11339792	TAS2R42	TSS1500		-3.58	0.000377	0.353082
cg06321596	16	17562960	XYLT1	Body		-3.58	0.000379	0.353438
cg10888242	14	55138530	SAMD4A	Body		3.58	0.000382	0.355476
cg25998745	8	142028625				-3.57	0.000385	0.356746
cg25141069	6	33172467	HSD17B8	1stExon	Island	-3.57	0.000385	0.356746
cg02563971	18	47013810	C18orf32	TSS1500	Island	-3.57	0.000386	0.356915
cg04908013	16	82173104				3.57	0.000388	0.357251
cg05207048	5	167513456	ODZ2	Body		-3.57	0.000388	0.357251
cg08941080	5	66494112	CD180	TSS1500		3.57	0.000392	0.358826
cg10585941	1	214461479	SMYD2	Body		3.57	0.000392	0.358826
cg15016771	2	235403218	ARL4C	3UTR	N_Shore	3.57	0.000393	0.358826
cg09816652	4	54934243			S_Shelf	3.57	0.000394	0.358988
cg19593285	20	32267661	E2F1	Body	S_Shelf	-3.57	0.000397	0.360968
cg21411084	6	13771401			S_Shore	-3.56	0.0004	0.362494
cg10920065	6	169824652				3.56	0.000401	0.362494
cg17356964	6	106582638				-3.56	0.000402	0.362494
cg07050692	8	61664695	CHD7	Body		-3.56	0.000402	0.362494
cg08324862	12	77800655				3.56	0.000406	0.364594
cg10043047	10	122216911	PPAPDC1A	Body	Island	-3.56	0.000406	0.364594
cg16578883	5	58421559	PDE4D	Body		-3.56	0.000408	0.364888
cg01298987	16	30005856	HIRIP3	Body	N_Shore	-3.56	0.000408	0.364888
cg08582701	16	6070005	A2BP1	5UTR	Island	-3.56	0.000411	0.366071
cg21815220	1	1150410	TNFRSF4	TSS1500	S_Shore	-3.56	0.000411	0.366071
cg20543544	10	81003657	ZMIZ1	Body	Island	3.56	0.000412	0.366214
cg06236140	7	2295131	SNX8	Body	N_Shore	-3.55	0.000415	0.368131
cg02336442	2	139658821			N_Shore	3.55	0.000421	0.37119
cg27007358	7	21467723	SP4	5UTR	Island	-3.55	0.000421	0.37119
cg18541254	13	112709550			N_Shore	-3.55	0.000425	0.373961
cg13206902	6	29523786	UBD	Body	S_Shore	3.55	0.000427	0.374965
cg12577010	7	134832544	TMEM140	TSS1500		-3.54	0.00043	0.376086
cg08286785	17	2607736	KIAA0664	Body	Island	3.54	0.00043	0.376086
cg13707560	5	137474700	NME5	5UTR		3.54	0.000432	0.37708
cg12196573	7	27195602	HOXA7	Body	Island	-3.54	0.000433	0.377198
cg12344107	11	7931343				3.54	0.000434	0.377316
cg20109361	12	670712	B4GALNT3	3UTR		3.54	0.000438	0.380037
cg05208178	2	233928423	INPP5D	Body	S_Shelf	-3.54	0.000439	0.380149
cg01561807	13	114307602	ATP4B	Body		3.54	0.00044	0.38026
cg00811777	6	31930762	SKIV2L	Body	S_Shelf	3.54	0.000442	0.381234
cg09436393	19	7532668	ARHGEF18	Body	Island	3.54	0.000443	0.381343
cg14817541	6	133563868	EYA4	5UTR	Island	-3.53	0.000445	0.38231
cg23279522	2	66659348			N_Shore	3.53	0.000447	0.382733
cg09656274	10	133786923	BNIP3	Body		-3.53	0.000449	0.382733
cg07589235	9	39078450	CNTNAP3	Body	N_Shore	3.53	0.000449	0.382733
cg14875081	2	96814660			S_Shelf	3.53	0.000449	0.382733
cg13544806	9	134958488			S_Shelf	-3.53	0.00045	0.382838
cg03220447	11	19745293	NAV2	Body		-3.53	0.000451	0.382942
cg15089806	1	43418199	SLC2A1	Body		-3.53	0.000453	0.383893
cg08356262	5	75838704	IQGAP2	Body		-3.53	0.000454	0.383995
cg02570644	16	68123248	NFATC3	Body	S_Shelf	-3.53	0.00046	0.387568
cg09351156	6	18436845	RNF144B	Body		-3.52	0.000463	0.387849
cg14493161	13	95363007	SOX21	1stExon	N_Shore	3.52	0.000463	0.387849
cg14380270	17	33700747	SLFN11	TSS200	Island	-3.52	0.000463	0.387849
cg08959144	16	29141694				3.52	0.000467	0.389793
cg27627381	17	75452100	2018-09-09	Body		-3.52	0.000468	0.389793
cg03310038	2	98852704	VWA3B	Body		-3.52	0.000468	0.389793
cg10689512	12	4381019			Island	3.52	0.000469	0.389882
cg24023489	8	103129227	NCALD	5UTR		-3.52	0.000471	0.3908
cg23393549	5	54058686				3.52	0.000475	0.393371
cg07413656	10	122217470	PPAPDC1A	Body	S_Shore	3.52	0.000476	0.393453
cg16702313	14	74251926	C14orf43	5UTR	N_Shore	-3.52	0.000478	0.393696
cg27316811	16	1576146	IFT140	Body	S_Shore	-3.51	0.000479	0.393696
cg06595162	21	40141040	NCRNA00114	Body		-3.51	0.000479	0.393696
cg14627760	17	79860435	NPB	Body	Island	-3.51	0.000481	0.394015
cg01952185	5	134813213				3.51	0.000483	0.394015
cg24110966	6	2968851	SERPINB6	5UTR	N_Shelf	-3.51	0.000483	0.394015
cg02539518	2	113915155			Island	-3.51	0.000483	0.394015
cg18141888	20	21487412			Island	-3.51	0.000486	0.395063
cg02749105	19	58879056	ZNF837	3UTR	Island	-3.51	0.000487	0.395063
cg07174453	16	27476281	GTF3C1	Body		3.51	0.000487	0.395063
cg15606633	12	130824403	PIWIL1	5UTR	S_Shore	-3.51	0.000488	0.39514
cg03172717	10	51565268	NCOA4	5UTR	Island	3.51	0.000489	0.395216
cg05622438	3	51419127	DOCK3	3UTR	N_Shelf	-3.51	0.00049	0.395292
cg04999421	17	76412842	PGS1	Body		-3.51	0.000491	0.395368
cg21622181	3	154903973				-3.51	0.000492	0.395444
cg11427534	5	132155233			N_Shore	3.51	0.000496	0.397268
cg01715680	14	93725377	BTBD7	Body		3.5	0.000497	0.397268
cg05296266	18	15198176			Island	-3.5	0.000497	0.397268
cg01323224	5	126568525			S_Shelf	-3.5	0.000499	0.397833
cg09685104	18	13726506	C18orf19	5UTR	Island	-3.5	0.000502	0.397833
cg17516825	1	111213827			N_Shelf	3.5	0.000503	0.397833
cg07462756	4	4859985	MSX1	TSS1500	Island	-3.5	0.000503	0.397833
cg13777668	14	69351311	ACTN1	Body		-3.5	0.000504	0.397833
cg22809491	6	166263628			N_Shelf	-3.5	0.000505	0.397833
ch.5.1979606R	5	107988832				3.5	0.000505	0.397833
cg13420934	6	3088823	RIPK1	Body	N_Shelf	-3.5	0.000507	0.398689
cg24879782	2	19561482			Island	-3.5	0.00051	0.398718
cg11664544	22	30721636	TBC1D10A	Body	N_Shore	-3.5	0.000512	0.398718
cg02351804	18	43418148	SIGLEC15	Body	Island	3.5	0.000513	0.398718
cg05824218	17	38499096	RARA	1stExon	S_Shore	3.5	0.000514	0.398718
cg22976979	20	33146263	MAP1LC3A	TSS1500	Island	-3.5	0.000514	0.398718
cg24875440	1	27986375			Island	3.5	0.000514	0.398718
cg14773523	3	97692429	MINA	TSS1500	S_Shore	-3.49	0.000516	0.398718
cg07049977	2	37458536	CEBPZ	Body	Island	-3.49	0.000516	0.398718
cg07342618	10	3300407				3.49	0.000517	0.398718
cg09646173	5	149317669	PDE6A	Body		-3.49	0.000518	0.398718
cg13582060	9	127040032	NEK6	5UTR		-3.49	0.000518	0.398718
cg25003366	12	105886921				-3.49	0.000518	0.398718
cg14026109	6	109775014	MICAL1	Body	N_Shore	3.49	0.000519	0.398785
cg14816421	6	147457355				-3.49	0.000521	0.399618
cg00501876	3	39193251	CSRNP1	5UTR	N_Shore	-3.49	0.000522	0.399683
cg19764066	2	3819033				3.49	0.000525	0.401276
cg16238281	12	105377807			N_Shelf	3.49	0.000528	0.40216
cg15852731	22	44208246	EFCAB6	TSS200	Island	3.49	0.000528	0.40216
cg11256214	12	110211642	MGC14436	TSS1500		3.49	0.000531	0.40374
cg13427421	13	114761031	RASA3	Body	N_Shelf	-3.49	0.000533	0.404556
cg19076265	8	25090321	DOCK5	Body		-3.49	0.000534	0.404612
cg03824275	3	40004565	MYRIP	Body		-3.48	0.000538	0.404788
cg06950634	11	304351			Island	-3.48	0.000538	0.404788
cg15472485	1	232592772	SIPA1L2	Body		-3.48	0.000538	0.404788
cg22945467	1	207096833	FAIM3	TSS1500		3.48	0.000538	0.404788
cg26781728	16	1434993			N_Shore	-3.48	0.000541	0.404788
cg22239963	4	175134545			N_Shore	-3.48	0.000543	0.404788
cg05262463	19	50056081			N_Shelf	3.48	0.000543	0.404788
cg14831950	1	18971676	PAX7	Body	N_Shore	3.48	0.000544	0.404788
cg06865119	16	12072256	RUNDC2A	Body	S_Shore	-3.48	0.000545	0.404788
cg03389653	16	49316197	CBLN1	TSS1500	Island	-3.48	0.000546	0.404788
cg22154485	12	105153464			S_Shelf	3.48	0.000546	0.404788
cg17103217	6	33245721	B3GALT4	1stExon	S_Shore	-3.48	0.000549	0.404788
cg03740710	9	34665332			Island	3.48	0.00055	0.404788
cg09415274	15	40422219				-3.48	0.00055	0.404788
cg22725685	4	74810310			S_Shore	-3.48	0.00055	0.404788
cg17823346	10	80848143	ZMIZ1	5UTR		-3.48	0.00055	0.404788
cg07382101	10	64402495	ZNF365	5UTR		-3.47	0.000556	0.407828
cg13745346	16	89044523	CBFA2T3	TSS1500		-3.47	0.000556	0.407828
cg11850508	17	78172311	CARD14	Body	Island	3.47	0.000557	0.407876
cg12514506	11	3121286	OSBPL5	Body		-3.47	0.00056	0.409386
cg17824939	12	88421705	C12orf50	5UTR		-3.47	0.000561	0.409431
cg06462174	17	30813688	CDK5R1	TSS1500	Island	3.47	0.000566	0.411019
cg16999370	4	122302232	QRFPR	TSS200	Island	-3.47	0.000566	0.411019
cg18204589	2	217939092				-3.47	0.000567	0.411061
cg07631575	10	134736038			Island	3.47	0.000571	0.41259
cg23531488	7	123198305	NDUFA5	TSS1500	S_Shore	3.47	0.000571	0.41259
cg16453615	3	111393328	PLCXD2	TSS200	Island	-3.47	0.000572	0.412629
cg00460436	16	4401729	Magmas	TSS1500	S_Shore	3.46	0.000575	0.413427
cg25256924	11	67205739	CORO1B	3UTR	S_Shelf	-3.46	0.000575	0.413427
cg20263490	11	3013628	NAP1L4	TSS200	Island	-3.46	0.000577	0.413502
cg08220432	4	84453353			N_Shelf	3.46	0.000577	0.413502
cg01208318	14	106329652			N_Shelf	-3.46	0.000578	0.41354
cg04276669	4	26319867	RBPJ	TSS1500	N_Shore	3.46	0.000579	0.413578
cg01710450	16	89662404	CPNE7	Body	S_Shore	3.46	0.00058	0.413615
cg11213690	7	149112402			Island	-3.46	0.000584	0.415788
cg16611234	11	58870075			Island	-3.46	0.000585	0.415822
cg26371320	6	28778091			N_Shelf	-3.46	0.000586	0.415855
cg20289531	6	89774872				3.46	0.000587	0.415889
cg01859549	11	118484557	PHLDB1	Body	S_Shelf	-3.46	0.000588	0.415922
cg16569430	8	91658185	TMEM64	TSS200	Island	-3.46	0.00059	0.416661
cg16448102	7	20825824	SP8	5UTR	S_Shore	-3.46	0.000592	0.417398
cg05990556	3	121264929	POLQ	TSS200	Island	-3.46	0.000593	0.417429
cg05310309	2	109257429	LIMS1	5UTR		-3.45	0.000605	0.41936
cg12681771	5	25910913			S_Shore	3.45	0.000605	0.41936
cg06395167	1	1268243	TAS1R3	Body	Island	3.45	0.000608	0.41936
cg21645113	2	207275161				3.45	0.000612	0.41936
cg25249286	2	242713790			S_Shelf	3.45	0.000613	0.41936
cg26703880	11	78764003	ODZ4	Body		3.45	0.000614	0.41936
cg03089870	6	17988960	KIF13A	TSS1500	S_Shore	3.45	0.000615	0.419387
cg10971874	1	10534960	PEX14	TSS200	Island	3.44	0.000627	0.422442
cg25223634	10	104536695	C10orf26	Body		-3.44	0.000636	0.422485
cg09763988	16	80571499			N_Shelf	-3.43	0.000642	0.424532
cg11684172	17	73761325	GALK1	TSS200	S_Shore	-3.43	0.000644	0.42521
cg02196256	7	148321082				-3.43	0.000648	0.426561
cg19596273	10	30724086	MAP3K8	5UTR	S_Shore	3.43	0.000654	0.429216
cg20865806	6	159065847	DYNLT1	TSS200	S_Shore	-3.43	0.000656	0.429882
cg23424136	7	25765894				3.43	0.000662	0.42994
cg23161492	15	90357202	ANPEP	5UTR	N_Shore	-3.43	0.000662	0.42994
cg17625643	11	3845204	PGAP2	Body		-3.42	0.000666	0.430616
cg17907003	1	117533414				-3.42	0.000672	0.4313
cg08111960	11	59822765	MS4A3	TSS1500		-3.42	0.000673	0.431308
cg11165667	14	75303022	YLPM1	3UTR		3.42	0.000677	0.431969
cg25304198	13	51168711				-3.42	0.000678	0.431975
cg24665265	15	70852115				3.42	0.000682	0.432629
cg20914464	18	31803674	NOL4	TSS1500	Island	3.42	0.000686	0.434535
cg00124432	6	30294015	TRIM39	TSS1500	N_Shore	3.41	0.000697	0.438322
cg22675767	1	1234367	ACAP3	Body		3.41	0.000702	0.440197
cg11990443	7	23454952	IGF2BP3	Body	Island	-3.41	0.000706	0.440781
cg00273359	7	3019314	CARD11	5UTR		3.4	0.000726	0.443729
cg01157280	2	238499464	RAB17	1stExon		3.4	0.000728	0.443729
cg02384682	5	122372479	PPIC	TSS200	Island	3.4	0.000732	0.444326
cg09978353	17	72759282	SLC9A3R1	Body		-3.39	0.000748	0.446488
cg12725760	1	192873912				3.39	0.000751	0.446488
cg22852845	6	75795679	COL12A1	3UTR	S_Shore	-3.39	0.000755	0.446488
cg25197194	3	128758787	CCDC48	3UTR		3.39	0.000765	0.44747
cg07333274	16	86550407			Island	3.39	0.000765	0.44747
cg03232960	7	2595437	C7orf27	TSS1500	Island	3.38	0.00077	0.44747
cg24486958	1	212841257				3.38	0.000771	0.44747
ch.20.1437006F	20	60748300	SS18L1	Body	S_Shelf	-3.38	0.000781	0.44747
cg26710209	11	124617409	VSIG2	3UTR	S_Shore	-3.38	0.000784	0.44747
cg25083636	4	106395402	PPA2	TSS200	S_Shore	-3.38	0.000791	0.44747
cg00164189	22	30821186	MTP18	TSS1500	N_Shore	-3.37	0.000795	0.44747
cg02343736	11	75142012	KLHL35	TSS1500	S_Shore	3.37	0.000803	0.44747
cg11142333	1	173840261	ZBTB37	Body	S_Shelf	3.37	0.000804	0.44747
cg05875421	14	91709951	GPR68	5UTR		-3.37	0.000805	0.44747
cg19828537	2	97563889	FAM178B	Body		-3.37	0.000807	0.44747
cg07923809	2	86332837	POLR1A	1stExon	Island	3.37	0.000811	0.44747
cg16619805	8	145646030			N_Shelf	-3.37	0.000817	0.44792
cg01250699	8	22225185	SLC39A14	1stExon	Island	-3.37	0.000819	0.44792
cg20388732	17	40439433	STAT5A	TSS200	N_Shore	-3.36	0.000824	0.448874
cg18640098	5	9888660	LOC285692	Body		3.36	0.00083	0.448874
cg03851645	3	38071166	PLCD1	TSS200	Island	-3.36	0.00083	0.448874
cg06568880	17	2166583	SMG6	Body		-3.36	0.000833	0.449366
cg16071125	2	115972042	DPP10	Body		-3.36	0.000839	0.451503
cg17817168	12	22486454	ST8SIA1	Body	N_Shore	3.35	0.000857	0.455961
cg20132590	3	73673893	PDZRN3	1stExon	Island	-3.35	0.000863	0.455961
cg23715056	10	97982467	BLNK	Body		3.35	0.000864	0.455961
cg20312418	10	10403467				3.35	0.000876	0.458964
cg10418289	14	23308294	MMP14	Body	S_Shore	-3.34	0.000888	0.462933
cg06991484	8	11540407			S_Shore	-3.34	0.000889	0.462933
cg02220985	11	3443352			Island	-3.34	0.000904	0.464675
cg01432010	19	8006001	TIMM44	Body	N_Shelf	-3.33	0.000915	0.466919
cg21242009	6	6894182				3.33	0.000917	0.466919
cg05233047	2	122283880	CLASP1	Body	N_Shelf	3.33	0.000929	0.469269
cg05204171	5	142533989	ARHGAP26	Body		-3.33	0.000932	0.469506
cg11299207	6	31865794	EHMT2	TSS1500	N_Shore	3.33	0.000937	0.469506
cg16756620	2	170441054	PPIG	5UTR	Island	-3.33	0.000946	0.469931
cg21384977	13	70683111	KLHL1	TSS1500	S_Shore	3.32	0.000961	0.471252
cg11692409	17	1665181	SERPINF1	TSS200		-3.32	0.000967	0.472601
cg08562409	6	28864258			S_Shore	3.32	0.000971	0.473495
cg24463605	1	6302973	HES3	TSS1500	S_Shore	-3.32	0.00098	0.473803
cg05844895	16	88969569	CBFA2T3	5UTR	N_Shore	3.31	0.000982	0.473803
cg24182300	7	97736853	LMTK2	Body	Island	-3.31	0.000987	0.473803
cg11949335	1	55247408	TTC22	Body	Island	-3.31	0.000993	0.47451
cg14415034	3	45730717	SACM1L	TSS200	Island	-3.31	0.000997	0.47451
cg16419620	12	48214187	HDAC7	TSS1500	Island	-3.31	0.00101	0.475512
cg11335119	17	80849289	TBCD	Body		-3.3	0.00102	0.477132
cg15927465	1	197860832				3.31	0.00102	0.477132
cg15614653	2	129104464			S_Shore	-3.3	0.00102	0.477132
cg04144218	7	69559531	AUTS2	Body		-3.3	0.00102	0.477132
cg23069057	4	14867316			S_Shelf	-3.3	0.00103	0.477206
cg16560209	1	2207859	SKI	Body		-3.3	0.00105	0.481362
cg05127456	1	202679456	SYT2	1stExon	Island	-3.3	0.00105	0.481362
cg24838345	8	125737353	MTSS1	Body	N_Shelf	-3.29	0.00105	0.481362
cg17014841	22	42017122	PPPDE2	TSS1500	Island	-3.3	0.00105	0.481362
cg15032960	20	56888536	RAB22A	Body	S_Shelf	3.3	0.00105	0.481362
cg02895319	12	50222810	LOC100286844	Body	S_Shore	-3.29	0.00106	0.482399
cg26459419	17	77774880			Island	-3.29	0.00106	0.482399
cg23721398	17	33331985	LIG3	3UTR		3.29	0.00108	0.486429
cg00317837	8	121048603	DEPDC6	Body		-3.29	0.00109	0.48686
cg08861091	19	51891339	LIM2	TSS200		-3.28	0.0011	0.48686
cg11944797	13	99135711	STK24	Body		-3.28	0.0011	0.48686
cg08236478	19	18311216	RAB3A	Body	N_Shelf	3.29	0.0011	0.48686
cg15505276	1	20142706	RNF186	TSS1500		-3.28	0.0011	0.48686
cg01154505	2	112940409	FBLN7	Body	S_Shore	3.28	0.0011	0.48686
cg02212084	6	31321433			N_Shelf	-3.28	0.00111	0.48686
cg10717408	1	229571762			S_Shore	3.28	0.00111	0.48686
cg24207698	2	166811308	TTC21B	TSS1500	S_Shore	3.28	0.00111	0.48686
cg06733903	12	29763500	TMTC1	Body		3.28	0.00111	0.48686
cg26993591	2	131520144	FAM123C	Body		3.28	0.00112	0.48686
cg12616487	11	62379063	ROM1	TSS1500	N_Shore	-3.28	0.00112	0.48686
cg12184221	3	119182840	TMEM39A	TSS1500		3.28	0.00112	0.48686
cg27370261	5	177630999	HNRNPAB	TSS1500	N_Shore	-3.28	0.00113	0.488739
cg01983725	1	227161799	CABC1	Body	N_Shore	-3.27	0.00113	0.488739
cg13776476	13	112899619			S_Shelf	3.27	0.00114	0.488739
cg06753439	6	33245488	B3GALT4	1stExon	Island	-3.27	0.00114	0.488739
cg18649028	6	155428138	TIAM2	5UTR		3.27	0.00115	0.490616
cg19338056	9	14992172	LOC389705	TSS1500		3.27	0.00115	0.490616
cg25959149	20	17674250	BANF2	TSS200		3.27	0.00116	0.492955
cg25658983	13	46426026	SIAH3	TSS200		3.26	0.00118	0.496044
cg07701241	11	46367812	DGKZ	Body	N_Shore	-3.26	0.00119	0.496044
cg08821656	5	76373091	ZBED3	Body	Island	3.26	0.00119	0.496044
cg02228042	7	105603432	FLJ23834	TSS1500		3.26	0.00119	0.496044
cg08035323	2	9843525				3.26	0.00119	0.496044
cg04555379	7	1902093	MAD1L1	Body	N_Shore	3.26	0.0012	0.497362
cg24868292	1	84876625	DNASE2B	5UTR		-3.25	0.00121	0.497725
		* FDR: False discovery rate
